# Supplementary material for: Residential construction cost: An Italian survey
Source: Data Brief. 2017 Feb 9;11:231–5. doi: 10.1016/j.dib.2017.02.005 (PMC5320060; doi:10.1016/j.dib.2017.02.005)
Supplement: Supplementary file 2 — Supplementary material [file mmc2.zip]

Archive with 1 entries (1 files):
- Residential construction cost an Italian survey_Dataset.xlsx
