# Supplementary material for: Residential construction cost: An Italian survey
Source: Data Brief. 2017 Feb 9;11:231–5. doi: 10.1016/j.dib.2017.02.005 (PMC5320060; doi:10.1016/j.dib.2017.02.005)
Supplement: Supplementary file 2 — Supplementary material [file mmc2.zip › Residential construction cost an Italian survey_Dataset.xlsx]

## Sheet: database
CC	Vol	NS	SH/OD	Qu	CS	Du	SP	Val	NGr	Inc
373.191	5187.98	5	1	4	2	27	166362	1800	4428	18686
358.462	10856	6	1	3	3	27	166362	2450	3638	24736
520.469	15750	10	1	4	1	33	454327	3200	6477	15720
347.514	9625	6	1	3	2	27	244332	2100	3215	11216
309.424	7812.97	3	1	2	3	22	166362	1325	481	18686
178	4215	2	1	1	3	9	130899	1100	99	26602
380.55	7609.74	5	1	4	2	26	166362	1825	4758	15585
670.162	18540	11	1	4	1	35	185517	3500	8377	26602
305	9771	6	1	2	3	15	454327	4550	447	17614
229	7508	3	1	1	3	19	130899	1450	343	18686
232	17415	4	0	2	3	16	454327	2450	405	15720
312	800	2	1	3	2	16	244332	1600	990	21646
225	7130	2	1	2	3	13	216544	1220	144	20983
232.5	6510	3	1	1	3	17	130899	1140	409	18686
240.8	10678	3	1	2	2	17	454327	1550	441	17741
245.56	7415	3	1	2	2	17	454327	1250	447	15720
343.74	7867.46	5	1	3	2	26	166362	1900	2547	18686
255.9	9682	3	1	2	3	17	454327	1350	473	11750
311.03	5515	4	0	2	3	17	103281	2225	738	14968
230	6510	3	1	2	2	18	94163	1300	430	15720
216	3920	2	1	2	3	12	236214	1600	132	21794
235	28394	6	1	2	2	18	454327	2450	414	11750
260.8	9771	4	0	2	3	18	32037	1425	508	17741
314.85	7164	3	0	2	2	20	165093	1500	1040	18686
344.741	13892.9	4	1	3	2	34	244332	1150	3089	15720
654	1727	7	1	3	2	20	216544	2500	8377	15544
365.227	3495.48	5	1	4	2	27	166362	1725	5796	15720
300.4	7812.97	3	1	2	3	19	166362	1550	432	18686
358.98	3647	4	1	4	3	26	166362	1400	4408	18686
312	6597	3	1	2	3	19	103281	1450	816	15720
313.46	6840	3	1	3	2	20	244332	1600	951	18686
389.149	18383	7	1	3	2	30	171152	2600	5356	18686
267	11800	5	1	3	3	19	454327	4550	444	15720
405	16698	7	1	4	2	20	454327	4550	5437	23435
408	15750	10	0	3	3	20	454327	2500	3215	11216
339.56	9797	5	1	4	3	26	166362	1950	2124	14968
315.7	7321	4	1	3	3	21	454327	1800	1317	18686
394.643	7258.39	5	1	3	1	27	166362	2800	5394	23435
320.747	4536.7	3	1	3	2	21	103281	1575	1920	15175
667	11525	10	1	4	3	25	185517	2300	22142	21646
314	11970	6	1	3	3	22	454327	2450	987	21794
495.568	16698	10	1	4	2	31	454327	3250	6452	15720
314.236	6371.45	3	1	3	2	22	44638	1075	1056	15720
476.625	14380	10	1	5	1	32	166362	3100	6222	15544
323.56	86145	4	1	3	2	23	44638	1750	1740	21997
351.601	4216.6	3	1	4	3	27	165093	1925	3260	17741
344.102	6867.46	4	1	3	2	24	166362	1400	2899	17741
380	18383	5	1	3	2	24	236214	1900	5086	15175
335.85	8727.36	5	1	3	3	25	166362	1800	1925	17614
348.779	16088	4	1	3	2	28	244332	1700	3089	18686
359.475	14695	6	1	4	2	27	166362	1750	3841	15720
552.746	16756	11	1	5	1	33	216544	3600	7803	17741
169	3928	3	0	1	2	11	454327	1350	122	20983
368.452	15964	6	1	4	2	28	166362	1850	4408	11216
379.95	3819	4	1	5	3	29	166362	1825	4772	15720
382	5262	4	1	4	2	28	454327	2450	4794	18686
316.785	8227	4	1	4	2	22	44638	1600	1529	18686
340.127	8397	5	1	4	3	27	166362	1350	2896	21997
345.25	8634	5	1	3	2	27	244332	1850	3213	18686
352.475	10692	5	1	3	3	28	165093	2000	3271	15720
356.052	8412.56	5	1	4	2	27	165093	1925	3866	21656
513	3186	4	1	5	1	28	454327	3350	2124	14968
357.124	9856	6	1	4	2	27	165093	1900	3546	24736
338.284	9627.36	4	1	3	3	28	166362	1600	1635	17614
372.436	16584	6	1	3	3	29	166362	1900	4010	15585
312.071	3364	3	1	2	2	18	165093	1225	564	18686
395.468	13584	7	1	4	2	30	166362	2800	5416	17614
420.19	15682	9	1	4	2	31	454327	2450	6175	21656
540.832	17328	9	1	4	2	34	454327	4500	7134	17741
228.88	8560	3	1	2	3	14	56532	1350	220	15720
